# Supplementary material for: Do Implicit and Explicit Measures of the Sense of Agency Measure the Same Thing?
Source: PLoS One. 2014 Oct 16;9(10):e110118. doi: 10.1371/journal.pone.0110118 (PMC4199671; doi:10.1371/journal.pone.0110118)
Supplement: Table S1 — Data for computing correlation tables. (CSV) [file pone.0110118.s001.csv]

subid	sensory attenuation	temporal binding (200ms)	temporal binding (400ms)	temporal binding (1200ms)	magical ideation	locus of control	Likert rating (sensory attenuation phase)	Likert rating (temporal binding phase)	Likert scale rating (difference)	task order
1	0.10356	0.097441	0.20975	0.1372	14	10	6	5	1	TB-SA
2	-0.11835	0.038368	0.060789	0.1745	10	7	4	1	3	SA-TB
3	0.039902	0.094271	0.24992	-0.0097991	4	11	5	4	1	TB-SA
4	-0.060304	0.39055	0.43147	0.33573	10	9	8.5	7.5	1	SA-TB
5	0.087282	0.0136	0.20877	0.092724	8	6	8	4	4	TB-SA
6	-0.015594	0.13271	0.2494	0.4757	10	3	8	2	6	SA-TB
7	-0.2011	0.16226	0.151	0.1854	16	14	1	8	-7	TB-SA
8	0.095052	0.086426	0.2876	0.3134	16	14	8	1	7	SA-TB
9	0.735	-0.0029313	0.2051	0.58172	5	6	3	4.5	-1.5	TB-SA
10	0.06454	0.064475	0.4915	0.31914	9	17	4.5	4.5	0	SA-TB
11	0.057167	0.23664	0.32315	0.36027	9	3	8.5	3.5	5	TB-SA
12	-0.40056	0.0032693	0.20987	0.044331	2	15	1	1	0	SA-TB
13	0.028447	0.031475	0.17546	-0.046651	20	11	5	6.5	-1.5	TB-SA
14	-0.12148	0.17566	0.41725	0.29955	19	18	9	9	0	SA-TB
15	0.19091	0.076122	0.15227	0.1709	3	10	7.5	2.5	5	TB-SA
16	-0.12125	0.069621	0.19659	0.39626	16	8	7.5	8	-0.5	SA-TB
17	0.048217	0.0016923	0.0032174	0.012848	8	13	9	9	0	TB-SA
18	0.17001	0.042337	0.19943	0.59498	3	20	9	9	0	SA-TB
19	0.14965	0.021673	0.019154	-0.0039435	11	16	8.5	2.5	6	TB-SA
20	0.18163	0.10657	0.26608	0.54356	25	18	9	9	0	SA-TB
21	0.033559	0.071156	0.15525	0.29766	9	16	9	3	6	TB-SA
22	-0.28793	-0.010573	-0.072891	0.29959	10	18	2.5	2.5	0	SA-TB
23	0.24206	0.052605	0.065493	-0.043176	16	6	7.5	6.5	1	TB-SA
24	0.054165	0.045316	0.24695	0.072036	14	10	5.5	6	-0.5	SA-TB
25	0.25302	-0.037535	0.29326	0.39262	6	7	3	6.5	-3.5	TB-SA
26	0.01916	0.010674	0.45276	0.15376	4	7	9	3	6	SA-TB
27	-0.27167	0.00060221	0.18716	0.059809	19	14	1	9	-8	TB-SA
28	-0.47331	0.047156	0.28056	0.44556	14	9	7.5	6	1.5	SA-TB
29	0.089045	0.11494	0.15515	0.10628	4	11	6.5	4	2.5	TB-SA
30	0.1613	0.15747	0.35692	0.38652	0	5	9	1	8	SA-TB
31	0.01558	0.12253	0.17862	0.45855	13	17	7.5	7	0.5	TB-SA
32	-0.060334	0.19403	0.26582	0.34851	9	7	8.5	8.5	0	SA-TB
33	0.077617	0.023764	0.12695	0.19289	6	9	3.5	6.5	-3	TB-SA
34	0.01816	0.17177	0.31028	0.35762	7	9	8	5.5	2.5	SA-TB
35	0.073094	0.10652	0.31017	0.67121	8	8	9	8.5	0.5	TB-SA
36	-0.53704	0.050923	0.070515	-0.031268	15	16	5	5	0	SA-TB
37	0.10029	0.063484	0.45907	0.21424	17	13	6.5	6.5	0	TB-SA
38	-0.35718	-0.6292	-0.48082	-0.040076	6	4	8.5	7.5	1	SA-TB
39	-0.0068672	0.16463	0.27119	0.10421	15	10	5.5	8	-2.5	TB-SA
40	0.074456	0.17687	0.053843	0.19707	6	15	8.5	8.5	0	SA-TB
41	0.096688	0.051211	0.11714	0.055202	13	9	9	9	0	TB-SA
42	0.066635	0.12509	0.26746	0.43558	1	4	8.5	9	-0.5	SA-TB
43	0.037511	-0.02256	0.10839	0.16391	11	16	8.5	2	6.5	TB-SA
44	-0.073628	0.039396	0.15087	0.16045	4	13	9	9	0	SA-TB
45	0.14135	0.13418	0.1822	0.38398	14	11	7.5	4.5	3	TB-SA
46	-0.20817	0.07931	-0.025919	-0.078289	1	11	9	9	0	SA-TB
47	0.18943	0.055946	0.20465	0.3878	8	12	7	8	-1	TB-SA
48	0.17878	0.13812	0.41317	0.35754	11	10	9	9	0	SA-TB
49	0.60194	0.04242	0.22302	0.17274	10	12	9	9	0	TB-SA
50	-0.035722	-0.014221	0.0067369	-0.03682	10	10	8	8.5	-0.5	SA-TB
51	0.022567	0.10498	0.2817	0.4029	10	8	8	8	0	TB-SA
52	0.33223	0.059108	0.32248	0.57949	4	12	8.5	8.5	0	SA-TB
53	0.012693	-0.021791	0.36622	0.22655	6	9	8	8	0	TB-SA
54	-0.19039	0.095974	0.34296	0.068748	7	10	6.5	4.5	2	SA-TB
55	-0.050835	0.16125	0.34173	0.19044	2	11	3	3	0	TB-SA
56	0.31219	0.24794	0.30571	0.21	12	16	8	7	1	SA-TB
57	0.29584	0.083945	0.3839	0.40016	12	11	7	9	-2	TB-SA
58	0.31122	0.041393	0.29244	0.42816	0	4	7.5	8	-0.5	SA-TB
59	-0.012578	0.0052783	0.098852	0.17294	10	9	5.5	3.5	2	TB-SA
60	0.0011522	0.051321	0.20863	0.37727	18	15	1	3	-2	SA-TB
61	0.11183	0.17149	0.29003	0.54052	5	19	9	5	4	TB-SA
62	0.044864	-0.0030763	0.0018992	-0.0038606	5	5	4	5	-1	SA-TB
63	0.19341	0.089965	0.24446	0.12018	9	7	7.5	4	3.5	TB-SA
64	-0.05124	-0.076875	0.20273	0.5977	6	15	5.5	4.5	1	SA-TB
65	-0.063743	-0.00041888	-0.02161	0.1067	9	17	8	5.5	2.5	TB-SA
66	0.030206	0.051919	0.30912	0.41379	14	9	7.5	1	6.5	SA-TB
67	0.24887	-0.016881	0.19367	-0.04401	19	17	8	2.5	5.5	TB-SA
68	-0.052973	0.22306	0.45007	0.60999	4	8	6.5	9	-2.5	SA-TB
69	0.15808	0.59669	0.66491	0.65878	13	7	7.5	5.5	2	TB-SA
70	0.10386	0.26867	0.35949	0.3613	17	7	9	2.5	6.5	SA-TB
71	-0.12837	0.20477	0.32196	0.41748	4	5	9	8.5	0.5	TB-SA
72	-0.05664	-0.011976	0.0032107	0.012696	21	20	7.5	1.5	6	SA-TB
73	0.11377	0.0069078	0.036965	0.2221	14	14	8.5	7	1.5	TB-SA
74	0.02163	-0.04179	0.087138	0.040951	15	18	9	9	0	SA-TB
75	0.11803	0.019847	0.0034291	0.18125	8	14	7	7	0	TB-SA
76	0.17266	-0.029156	0.0028504	0.059041	13	6	7.5	4.5	3	SA-TB
77	-0.025566	0.27127	0.56235	0.53063	4	6	8.5	9	-0.5	TB-SA
78	-0.1628	0.21318	0.26587	0.13452	12	10	7.5	9	-1.5	SA-TB
