# Supplementary material for: Do Implicit and Explicit Measures of the Sense of Agency Measure the Same Thing?
Source: PLoS One. 2014 Oct 16;9(10):e110118. doi: 10.1371/journal.pone.0110118 (PMC4199671; doi:10.1371/journal.pone.0110118)
Supplement: Table S2 — Data for ANOVA on temporal binding. (CSV) [file pone.0110118.s002.csv]

subid	gender	delay	condition	order	estimated
1	male	200ms	operant	tb_first	0.19416
1	male	200ms	observational	tb_first	0.2916
1	male	400ms	operant	tb_first	0.31209
1	male	400ms	observational	tb_first	0.52184
1	male	1200ms	operant	tb_first	0.61245
1	male	1200ms	observational	tb_first	0.74965
2	male	200ms	operant	sa_first	0.28243
2	male	200ms	observational	sa_first	0.3208
2	male	400ms	operant	sa_first	0.40986
2	male	400ms	observational	sa_first	0.47065
2	male	1200ms	operant	sa_first	0.94408
2	male	1200ms	observational	sa_first	1.1186
3	female	200ms	operant	tb_first	0.12436
3	female	200ms	observational	tb_first	0.21864
3	female	400ms	operant	tb_first	0.13032
3	female	400ms	observational	tb_first	0.38024
3	female	1200ms	operant	tb_first	0.81784
3	female	1200ms	observational	tb_first	0.80804
4	female	200ms	operant	sa_first	0.21884
4	female	200ms	observational	sa_first	0.60939
4	female	400ms	operant	sa_first	0.30127
4	female	400ms	observational	sa_first	0.73274
4	female	1200ms	operant	sa_first	0.8057
4	female	1200ms	observational	sa_first	1.1414
5	female	200ms	operant	tb_first	0.15548
5	female	200ms	observational	tb_first	0.16908
5	female	400ms	operant	tb_first	0.16952
5	female	400ms	observational	tb_first	0.37829
5	female	1200ms	operant	tb_first	0.75252
5	female	1200ms	observational	tb_first	0.84524
6	female	200ms	operant	sa_first	0.13623
6	female	200ms	observational	sa_first	0.26894
6	female	400ms	operant	sa_first	0.15852
6	female	400ms	observational	sa_first	0.40793
6	female	1200ms	operant	sa_first	0.46022
6	female	1200ms	observational	sa_first	0.93592
7	male	200ms	operant	tb_first	0.21403
7	male	200ms	observational	tb_first	0.3763
7	male	400ms	operant	tb_first	0.37684
7	male	400ms	observational	tb_first	0.52784
7	male	1200ms	operant	tb_first	0.67492
7	male	1200ms	observational	tb_first	0.86032
8	male	200ms	operant	sa_first	0.20473
8	male	200ms	observational	sa_first	0.29115
8	male	400ms	operant	sa_first	0.16978
8	male	400ms	observational	sa_first	0.45738
8	male	1200ms	operant	sa_first	0.76524
8	male	1200ms	observational	sa_first	1.0786
9	male	200ms	operant	tb_first	0.2005
9	male	200ms	observational	tb_first	0.19757
9	male	400ms	operant	tb_first	0.19482
9	male	400ms	observational	tb_first	0.39992
9	male	1200ms	operant	tb_first	0.44238
9	male	1200ms	observational	tb_first	1.0241
10	female	200ms	operant	sa_first	0.16804
10	female	200ms	observational	sa_first	0.23252
10	female	400ms	operant	sa_first	0.16226
10	female	400ms	observational	sa_first	0.65376
10	female	1200ms	operant	sa_first	0.75397
10	female	1200ms	observational	sa_first	1.0731
11	male	200ms	operant	tb_first	0.33203
11	male	200ms	observational	tb_first	0.56867
11	male	400ms	operant	tb_first	0.37809
11	male	400ms	observational	tb_first	0.70124
11	male	1200ms	operant	tb_first	0.58946
11	male	1200ms	observational	tb_first	0.94973
12	male	200ms	operant	sa_first	0.15562
12	male	200ms	observational	sa_first	0.15889
12	male	400ms	operant	sa_first	0.16228
12	male	400ms	observational	sa_first	0.37215
12	male	1200ms	operant	sa_first	0.70545
12	male	1200ms	observational	sa_first	0.74978
13	male	200ms	operant	tb_first	0.16251
13	male	200ms	observational	tb_first	0.19399
13	male	400ms	operant	tb_first	0.19419
13	male	400ms	observational	tb_first	0.36965
13	male	1200ms	operant	tb_first	0.71243
13	male	1200ms	observational	tb_first	0.66578
14	female	200ms	operant	sa_first	0.35784
14	female	200ms	observational	sa_first	0.5335
14	female	400ms	operant	sa_first	0.38368
14	female	400ms	observational	sa_first	0.80093
14	female	1200ms	operant	sa_first	0.79432
14	female	1200ms	observational	sa_first	1.0939
15	male	200ms	operant	tb_first	0.25228
15	male	200ms	observational	tb_first	0.3284
15	male	400ms	operant	tb_first	0.40064
15	male	400ms	observational	tb_first	0.55291
15	male	1200ms	operant	tb_first	0.96424
15	male	1200ms	observational	tb_first	1.1351
16	female	200ms	operant	sa_first	0.13718
16	female	200ms	observational	sa_first	0.2068
16	female	400ms	operant	sa_first	0.18781
16	female	400ms	observational	sa_first	0.3844
16	female	1200ms	operant	sa_first	0.72623
16	female	1200ms	observational	sa_first	1.1225
17	female	200ms	operant	tb_first	0.16141
17	female	200ms	observational	tb_first	0.1631
17	female	400ms	operant	tb_first	0.16299
17	female	400ms	observational	tb_first	0.1662
17	female	1200ms	operant	tb_first	0.13621
17	female	1200ms	observational	tb_first	0.14906
18	female	200ms	operant	sa_first	0.16197
18	female	200ms	observational	sa_first	0.2043
18	female	400ms	operant	sa_first	0.16895
18	female	400ms	observational	sa_first	0.36838
18	female	1200ms	operant	sa_first	0.31035
18	female	1200ms	observational	sa_first	0.90533
19	female	200ms	operant	tb_first	0.10767
19	female	200ms	observational	tb_first	0.12934
19	female	400ms	operant	tb_first	0.09775
19	female	400ms	observational	tb_first	0.1169
19	female	1200ms	operant	tb_first	0.098489
19	female	1200ms	observational	tb_first	0.094545
20	female	200ms	operant	sa_first	0.15506
20	female	200ms	observational	sa_first	0.26163
20	female	400ms	operant	sa_first	0.13456
20	female	400ms	observational	sa_first	0.40064
20	female	1200ms	operant	sa_first	0.19439
20	female	1200ms	observational	sa_first	0.73795
21	female	200ms	operant	tb_first	0.20704
21	female	200ms	observational	tb_first	0.2782
21	female	400ms	operant	tb_first	0.28182
21	female	400ms	observational	tb_first	0.43707
21	female	1200ms	operant	tb_first	0.73507
21	female	1200ms	observational	tb_first	1.0327
22	female	200ms	operant	sa_first	0.19413
22	female	200ms	observational	sa_first	0.18356
22	female	400ms	operant	sa_first	0.30677
22	female	400ms	observational	sa_first	0.23387
22	female	1200ms	operant	sa_first	0.33549
22	female	1200ms	observational	sa_first	0.63508
23	male	200ms	operant	tb_first	0.14931
23	male	200ms	observational	tb_first	0.20192
23	male	400ms	operant	tb_first	0.2077
23	male	400ms	observational	tb_first	0.27319
23	male	1200ms	operant	tb_first	0.59411
23	male	1200ms	observational	tb_first	0.55094
24	male	200ms	operant	sa_first	0.10418
24	male	200ms	observational	sa_first	0.1495
24	male	400ms	operant	sa_first	0.13388
24	male	400ms	observational	sa_first	0.38083
24	male	1200ms	operant	sa_first	0.80621
24	male	1200ms	observational	sa_first	0.87825
25	female	200ms	operant	tb_first	0.47184
25	female	200ms	observational	tb_first	0.43431
25	female	400ms	operant	tb_first	0.39561
25	female	400ms	observational	tb_first	0.68887
25	female	1200ms	operant	tb_first	0.70674
25	female	1200ms	observational	tb_first	1.0994
26	female	200ms	operant	sa_first	0.14844
26	female	200ms	observational	sa_first	0.15911
26	female	400ms	operant	sa_first	0.15591
26	female	400ms	observational	sa_first	0.60867
26	female	1200ms	operant	sa_first	0.97842
26	female	1200ms	observational	sa_first	1.1322
27	female	200ms	operant	tb_first	0.16207
27	female	200ms	observational	tb_first	0.16267
27	female	400ms	operant	tb_first	0.16858
27	female	400ms	observational	tb_first	0.35574
27	female	1200ms	operant	tb_first	0.86954
27	female	1200ms	observational	tb_first	0.92935
28	male	200ms	operant	sa_first	0.29071
28	male	200ms	observational	sa_first	0.33786
28	male	400ms	operant	sa_first	0.33514
28	male	400ms	observational	sa_first	0.6157
28	male	1200ms	operant	sa_first	0.81607
28	male	1200ms	observational	sa_first	1.2616
29	male	200ms	operant	tb_first	0.13964
29	male	200ms	observational	tb_first	0.25459
29	male	400ms	operant	tb_first	0.31054
29	male	400ms	observational	tb_first	0.46569
29	male	1200ms	operant	tb_first	0.88249
29	male	1200ms	observational	tb_first	0.98877
30	male	200ms	operant	sa_first	0.19744
30	male	200ms	observational	sa_first	0.35492
30	male	400ms	operant	sa_first	0.2951
30	male	400ms	observational	sa_first	0.65202
30	male	1200ms	operant	sa_first	0.81223
30	male	1200ms	observational	sa_first	1.1987
31	female	200ms	operant	tb_first	0.20091
31	female	200ms	observational	tb_first	0.32344
31	female	400ms	operant	tb_first	0.22683
31	female	400ms	observational	tb_first	0.40544
31	female	1200ms	operant	tb_first	0.68439
31	female	1200ms	observational	tb_first	1.1429
32	female	200ms	operant	sa_first	0.25923
32	female	200ms	observational	sa_first	0.45326
32	female	400ms	operant	sa_first	0.41554
32	female	400ms	observational	sa_first	0.68136
32	female	1200ms	operant	sa_first	0.99613
32	female	1200ms	observational	sa_first	1.3446
33	male	200ms	operant	tb_first	0.31315
33	male	200ms	observational	tb_first	0.33691
33	male	400ms	operant	tb_first	0.41787
33	male	400ms	observational	tb_first	0.54483
33	male	1200ms	operant	tb_first	0.99013
33	male	1200ms	observational	tb_first	1.183
34	female	200ms	operant	sa_first	0.51615
34	female	200ms	observational	sa_first	0.68792
34	female	400ms	operant	sa_first	0.55467
34	female	400ms	observational	sa_first	0.86495
34	female	1200ms	operant	sa_first	1.1669
34	female	1200ms	observational	sa_first	1.5245
35	male	200ms	operant	tb_first	0.12291
35	male	200ms	observational	tb_first	0.22943
35	male	400ms	operant	tb_first	0.13662
35	male	400ms	observational	tb_first	0.44679
35	male	1200ms	operant	tb_first	0.62889
35	male	1200ms	observational	tb_first	1.3001
36	female	200ms	operant	sa_first	0.11772
36	female	200ms	observational	sa_first	0.16864
36	female	400ms	operant	sa_first	0.16259
36	female	400ms	observational	sa_first	0.23311
36	female	1200ms	operant	sa_first	0.3171
36	female	1200ms	observational	sa_first	0.28584
37	female	200ms	operant	tb_first	0.12302
37	female	200ms	observational	tb_first	0.1865
37	female	400ms	operant	tb_first	0.12988
37	female	400ms	observational	tb_first	0.58895
37	female	1200ms	operant	tb_first	1.0064
37	female	1200ms	observational	tb_first	1.2206
38	female	200ms	operant	sa_first	1.1018
38	female	200ms	observational	sa_first	0.47263
38	female	400ms	operant	sa_first	1.1856
38	female	400ms	observational	sa_first	0.70477
38	female	1200ms	operant	sa_first	1.1975
38	female	1200ms	observational	sa_first	1.1574
39	male	200ms	operant	tb_first	0.20316
39	male	200ms	observational	tb_first	0.3678
39	male	400ms	operant	tb_first	0.27992
39	male	400ms	observational	tb_first	0.55111
39	male	1200ms	operant	tb_first	0.94436
39	male	1200ms	observational	tb_first	1.0486
40	female	200ms	operant	sa_first	0.12344
40	female	200ms	observational	sa_first	0.30031
40	female	400ms	operant	sa_first	0.43893
40	female	400ms	observational	sa_first	0.49277
40	female	1200ms	operant	sa_first	1.0903
40	female	1200ms	observational	sa_first	1.2873
41	male	200ms	operant	tb_first	0.18087
41	male	200ms	observational	tb_first	0.23208
41	male	400ms	operant	tb_first	0.29546
41	male	400ms	observational	tb_first	0.4126
41	male	1200ms	operant	tb_first	1.1088
41	male	1200ms	observational	tb_first	1.164
42	female	200ms	operant	sa_first	0.21164
42	female	200ms	observational	sa_first	0.33672
42	female	400ms	operant	sa_first	0.29596
42	female	400ms	observational	sa_first	0.56342
42	female	1200ms	operant	sa_first	0.54776
42	female	1200ms	observational	sa_first	0.98334
43	female	200ms	operant	tb_first	0.15458
43	female	200ms	observational	tb_first	0.13202
43	female	400ms	operant	tb_first	0.31238
43	female	400ms	observational	tb_first	0.42077
43	female	1200ms	operant	tb_first	0.66786
43	female	1200ms	observational	tb_first	0.83178
44	female	200ms	operant	sa_first	0.12973
44	female	200ms	observational	sa_first	0.16912
44	female	400ms	operant	sa_first	0.1236
44	female	400ms	observational	sa_first	0.27447
44	female	1200ms	operant	sa_first	0.67736
44	female	1200ms	observational	sa_first	0.83781
45	female	200ms	operant	tb_first	0.13973
45	female	200ms	observational	tb_first	0.27391
45	female	400ms	operant	tb_first	0.18733
45	female	400ms	observational	tb_first	0.36953
45	female	1200ms	operant	tb_first	0.51838
45	female	1200ms	observational	tb_first	0.90236
46	female	200ms	operant	sa_first	0.291
46	female	200ms	observational	sa_first	0.37031
46	female	400ms	operant	sa_first	0.502
46	female	400ms	observational	sa_first	0.47608
46	female	1200ms	operant	sa_first	1.06
46	female	1200ms	observational	sa_first	0.98166
47	male	200ms	operant	tb_first	0.12958
47	male	200ms	observational	tb_first	0.18552
47	male	400ms	operant	tb_first	0.19953
47	male	400ms	observational	tb_first	0.40418
47	male	1200ms	operant	tb_first	0.53827
47	male	1200ms	observational	tb_first	0.92607
48	female	200ms	operant	sa_first	0.15943
48	female	200ms	observational	sa_first	0.29755
48	female	400ms	operant	sa_first	0.16181
48	female	400ms	observational	sa_first	0.57498
48	female	1200ms	operant	sa_first	0.70148
48	female	1200ms	observational	sa_first	1.059
49	male	200ms	operant	tb_first	0.20761
49	male	200ms	observational	tb_first	0.25003
49	male	400ms	operant	tb_first	0.2455
49	male	400ms	observational	tb_first	0.46852
49	male	1200ms	operant	tb_first	0.8817
49	male	1200ms	observational	tb_first	1.0544
50	female	200ms	operant	sa_first	0.14705
50	female	200ms	observational	sa_first	0.13283
50	female	400ms	operant	sa_first	0.16049
50	female	400ms	observational	sa_first	0.16723
50	female	1200ms	operant	sa_first	0.16925
50	female	1200ms	observational	sa_first	0.13243
51	female	200ms	operant	tb_first	0.25137
51	female	200ms	observational	tb_first	0.35635
51	female	400ms	operant	tb_first	0.31918
51	female	400ms	observational	tb_first	0.60088
51	female	1200ms	operant	tb_first	0.79914
51	female	1200ms	observational	tb_first	1.202
52	female	200ms	operant	sa_first	0.16839
52	female	200ms	observational	sa_first	0.2275
52	female	400ms	operant	sa_first	0.17848
52	female	400ms	observational	sa_first	0.50096
52	female	1200ms	operant	sa_first	0.53464
52	female	1200ms	observational	sa_first	1.1141
53	male	200ms	operant	tb_first	0.11277
53	male	200ms	observational	tb_first	0.090983
53	male	400ms	operant	tb_first	0.11692
53	male	400ms	observational	tb_first	0.48314
53	male	1200ms	operant	tb_first	0.66937
53	male	1200ms	observational	tb_first	0.89592
54	female	200ms	operant	sa_first	0.15856
54	female	200ms	observational	sa_first	0.25453
54	female	400ms	operant	sa_first	0.14491
54	female	400ms	observational	sa_first	0.48787
54	female	1200ms	operant	sa_first	0.7677
54	female	1200ms	observational	sa_first	0.83645
55	male	200ms	operant	tb_first	0.12604
55	male	200ms	observational	tb_first	0.28729
55	male	400ms	operant	tb_first	0.129
55	male	400ms	observational	tb_first	0.47074
55	male	1200ms	operant	tb_first	0.53233
55	male	1200ms	observational	tb_first	0.72277
56	female	200ms	operant	sa_first	0.2658
56	female	200ms	observational	sa_first	0.51374
56	female	400ms	operant	sa_first	0.35348
56	female	400ms	observational	sa_first	0.65919
56	female	1200ms	operant	sa_first	0.79736
56	female	1200ms	observational	sa_first	1.0074
57	female	200ms	operant	tb_first	0.15618
57	female	200ms	observational	tb_first	0.24013
57	female	400ms	operant	tb_first	0.14643
57	female	400ms	observational	tb_first	0.53033
57	female	1200ms	operant	tb_first	0.7926
57	female	1200ms	observational	tb_first	1.1928
58	female	200ms	operant	sa_first	0.22093
58	female	200ms	observational	sa_first	0.26233
58	female	400ms	operant	sa_first	0.25317
58	female	400ms	observational	sa_first	0.54561
58	female	1200ms	operant	sa_first	0.66836
58	female	1200ms	observational	sa_first	1.0965
59	female	200ms	operant	tb_first	0.15208
59	female	200ms	observational	tb_first	0.15736
59	female	400ms	operant	tb_first	0.16913
59	female	400ms	observational	tb_first	0.26798
59	female	1200ms	operant	tb_first	0.26515
59	female	1200ms	observational	tb_first	0.43809
60	male	200ms	operant	sa_first	0.12995
60	male	200ms	observational	sa_first	0.18127
60	male	400ms	operant	sa_first	0.14681
60	male	400ms	observational	sa_first	0.35543
60	male	1200ms	operant	sa_first	0.53012
60	male	1200ms	observational	sa_first	0.90739
61	female	200ms	operant	tb_first	0.30383
61	female	200ms	observational	tb_first	0.47532
61	female	400ms	operant	tb_first	0.28085
61	female	400ms	observational	tb_first	0.57088
61	female	1200ms	operant	tb_first	0.38774
61	female	1200ms	observational	tb_first	0.92826
62	female	200ms	operant	sa_first	0.1786
62	female	200ms	observational	sa_first	0.17552
62	female	400ms	operant	sa_first	0.16943
62	female	400ms	observational	sa_first	0.17132
62	female	1200ms	operant	sa_first	0.12996
62	female	1200ms	observational	sa_first	0.1261
63	female	200ms	operant	tb_first	0.11185
63	female	200ms	observational	tb_first	0.20181
63	female	400ms	operant	tb_first	0.16589
63	female	400ms	observational	tb_first	0.41034
63	female	1200ms	operant	tb_first	0.89563
63	female	1200ms	observational	tb_first	1.0158
64	female	200ms	operant	sa_first	0.24199
64	female	200ms	observational	sa_first	0.16512
64	female	400ms	operant	sa_first	0.23946
64	female	400ms	observational	sa_first	0.44218
64	female	1200ms	operant	sa_first	0.45
64	female	1200ms	observational	sa_first	1.0477
65	female	200ms	operant	tb_first	0.19445
65	female	200ms	observational	tb_first	0.19403
65	female	400ms	operant	tb_first	0.38499
65	female	400ms	observational	tb_first	0.36338
65	female	1200ms	operant	tb_first	0.88123
65	female	1200ms	observational	tb_first	0.98793
66	female	200ms	operant	sa_first	0.23202
66	female	200ms	observational	sa_first	0.28394
66	female	400ms	operant	sa_first	0.2458
66	female	400ms	observational	sa_first	0.55492
66	female	1200ms	operant	sa_first	0.58235
66	female	1200ms	observational	sa_first	0.99613
67	female	200ms	operant	tb_first	0.1365
67	female	200ms	observational	tb_first	0.11961
67	female	400ms	operant	tb_first	0.16232
67	female	400ms	observational	tb_first	0.35599
67	female	1200ms	operant	tb_first	0.87037
67	female	1200ms	observational	tb_first	0.82636
68	female	200ms	operant	sa_first	0.15266
68	female	200ms	observational	sa_first	0.37572
68	female	400ms	operant	sa_first	0.18863
68	female	400ms	observational	sa_first	0.6387
68	female	1200ms	operant	sa_first	0.67423
68	female	1200ms	observational	sa_first	1.2842
69	female	200ms	operant	tb_first	0.22949
69	female	200ms	observational	tb_first	0.82618
69	female	400ms	operant	tb_first	0.25815
69	female	400ms	observational	tb_first	0.92306
69	female	1200ms	operant	tb_first	0.62814
69	female	1200ms	observational	tb_first	1.2869
70	male	200ms	operant	sa_first	0.36212
70	male	200ms	observational	sa_first	0.63079
70	male	400ms	operant	sa_first	0.47045
70	male	400ms	observational	sa_first	0.82994
70	male	1200ms	operant	sa_first	0.72789
70	male	1200ms	observational	sa_first	1.0892
71	male	200ms	operant	tb_first	0.22306
71	male	200ms	observational	tb_first	0.42784
71	male	400ms	operant	tb_first	0.25186
71	male	400ms	observational	tb_first	0.57382
71	male	1200ms	operant	tb_first	0.59868
71	male	1200ms	observational	tb_first	1.0162
72	female	200ms	operant	sa_first	0.14886
72	female	200ms	observational	sa_first	0.13688
72	female	400ms	operant	sa_first	0.13675
72	female	400ms	observational	sa_first	0.13996
72	female	1200ms	operant	sa_first	0.14887
72	female	1200ms	observational	sa_first	0.16156
73	male	200ms	operant	tb_first	0.25831
73	male	200ms	observational	tb_first	0.26521
73	male	400ms	operant	tb_first	0.42429
73	male	400ms	observational	tb_first	0.46125
73	male	1200ms	operant	tb_first	1.1253
73	male	1200ms	observational	tb_first	1.3474
74	female	200ms	operant	sa_first	0.22646
74	female	200ms	observational	sa_first	0.18467
74	female	400ms	operant	sa_first	0.3831
74	female	400ms	observational	sa_first	0.47024
74	female	1200ms	operant	sa_first	1.0286
74	female	1200ms	observational	sa_first	1.0696
75	male	200ms	operant	tb_first	0.14526
75	male	200ms	observational	tb_first	0.1651
75	male	400ms	operant	tb_first	0.34867
75	male	400ms	observational	tb_first	0.35209
75	male	1200ms	operant	tb_first	1.006
75	male	1200ms	observational	tb_first	1.1872
76	male	200ms	operant	sa_first	0.16139
76	male	200ms	observational	sa_first	0.13224
76	male	400ms	operant	sa_first	0.1776
76	male	400ms	observational	sa_first	0.18046
76	male	1200ms	operant	sa_first	0.19637
76	male	1200ms	observational	sa_first	0.25541
77	female	200ms	operant	tb_first	0.19456
77	female	200ms	observational	tb_first	0.46583
77	female	400ms	operant	tb_first	0.21985
77	female	400ms	observational	tb_first	0.7822
77	female	1200ms	operant	tb_first	0.54049
77	female	1200ms	observational	tb_first	1.0711
78	male	200ms	operant	sa_first	0.37334
78	male	200ms	observational	sa_first	0.58652
78	male	400ms	operant	sa_first	0.40998
78	male	400ms	observational	sa_first	0.67585
78	male	1200ms	operant	sa_first	0.81547
78	male	1200ms	observational	sa_first	0.94999
