# Supplementary material for: Do Implicit and Explicit Measures of the Sense of Agency Measure the Same Thing?
Source: PLoS One. 2014 Oct 16;9(10):e110118. doi: 10.1371/journal.pone.0110118 (PMC4199671; doi:10.1371/journal.pone.0110118)
Supplement: Table S3 — Data for ANOVA on sensory attenuation. (CSV) [file pone.0110118.s003.csv]

subid	gender	condition	order	pse
1	male	operant	tb_first	1.0876
1	male	observational	tb_first	1.1912
2	male	operant	sa_first	1.1608
2	male	observational	sa_first	1.0424
3	female	operant	tb_first	1.158
3	female	observational	tb_first	1.1979
4	female	operant	sa_first	1.0403
4	female	observational	sa_first	0.97995
5	female	operant	tb_first	1.0431
5	female	observational	tb_first	1.1304
6	female	operant	sa_first	0.84182
6	female	observational	sa_first	0.82623
7	male	operant	tb_first	0.87674
7	male	observational	tb_first	0.67565
8	male	operant	sa_first	0.86626
8	male	observational	sa_first	0.96131
9	male	operant	tb_first	0.90401
9	male	observational	tb_first	1.639
10	female	operant	sa_first	0.76183
10	female	observational	sa_first	0.82637
11	male	operant	tb_first	0.86746
11	male	observational	tb_first	0.92463
12	male	operant	sa_first	1.3194
12	male	observational	sa_first	0.91884
13	male	operant	tb_first	0.93886
13	male	observational	tb_first	0.96731
14	female	operant	sa_first	1.1334
14	female	observational	sa_first	1.0119
15	male	operant	tb_first	0.83929
15	male	observational	tb_first	1.0302
16	female	operant	sa_first	1.1378
16	female	observational	sa_first	1.0166
17	female	operant	tb_first	0.56669
17	female	observational	tb_first	0.6149
18	female	operant	sa_first	1.0488
18	female	observational	sa_first	1.2188
19	female	operant	tb_first	0.82931
19	female	observational	tb_first	0.97896
20	female	operant	sa_first	0.62569
20	female	observational	sa_first	0.80732
21	female	operant	tb_first	0.70018
21	female	observational	tb_first	0.73373
22	female	operant	sa_first	1.2654
22	female	observational	sa_first	0.97751
23	male	operant	tb_first	0.93909
23	male	observational	tb_first	1.1811
24	male	operant	sa_first	0.99094
24	male	observational	sa_first	1.0451
25	female	operant	tb_first	0.75162
25	female	observational	tb_first	1.0046
26	female	operant	sa_first	1.1468
26	female	observational	sa_first	1.1659
27	female	operant	tb_first	1.5701
27	female	observational	tb_first	1.2984
28	male	operant	sa_first	1.4081
28	male	observational	sa_first	0.93483
29	male	operant	tb_first	0.90009
29	male	observational	tb_first	0.98914
30	male	operant	sa_first	0.89219
30	male	observational	sa_first	1.0535
31	female	operant	tb_first	1.1055
31	female	observational	tb_first	1.1211
32	female	operant	sa_first	1.1233
32	female	observational	sa_first	1.063
33	male	operant	tb_first	1.0678
33	male	observational	tb_first	1.1454
34	female	operant	sa_first	1.0326
34	female	observational	sa_first	1.0508
35	male	operant	tb_first	0.82215
35	male	observational	tb_first	0.89525
36	female	operant	sa_first	1.1755
36	female	observational	sa_first	0.63846
37	female	operant	tb_first	1.1585
37	female	observational	tb_first	1.2588
38	female	operant	sa_first	0.95198
38	female	observational	sa_first	0.59479
39	male	operant	tb_first	0.959
39	male	observational	tb_first	0.95213
40	female	operant	sa_first	1.0033
40	female	observational	sa_first	1.0778
41	male	operant	tb_first	0.96051
41	male	observational	tb_first	1.0572
42	female	operant	sa_first	1.1575
42	female	observational	sa_first	1.2241
43	female	operant	tb_first	1.048
43	female	observational	tb_first	1.0856
44	female	operant	sa_first	1.2294
44	female	observational	sa_first	1.1558
45	female	operant	tb_first	0.74321
45	female	observational	tb_first	0.88456
46	female	operant	sa_first	1.1292
46	female	observational	sa_first	0.92107
47	male	operant	tb_first	0.63893
47	male	observational	tb_first	0.82836
48	female	operant	sa_first	0.74435
48	female	observational	sa_first	0.92313
49	male	operant	tb_first	0.83996
49	male	observational	tb_first	1.4419
50	female	operant	sa_first	1.0705
50	female	observational	sa_first	1.0348
51	female	operant	tb_first	1.0801
51	female	observational	tb_first	1.1027
52	female	operant	sa_first	0.7251
52	female	observational	sa_first	1.0573
53	male	operant	tb_first	0.90851
53	male	observational	tb_first	0.92121
54	female	operant	sa_first	0.81993
54	female	observational	sa_first	0.62954
55	male	operant	tb_first	0.93152
55	male	observational	tb_first	0.88068
56	female	operant	sa_first	0.85108
56	female	observational	sa_first	1.1633
57	female	operant	tb_first	0.79764
57	female	observational	tb_first	1.0935
58	female	operant	sa_first	1.4521
58	female	observational	sa_first	1.7634
59	female	operant	tb_first	0.97958
59	female	observational	tb_first	0.967
60	male	operant	sa_first	0.87956
60	male	observational	sa_first	0.88071
61	female	operant	tb_first	0.78739
61	female	observational	tb_first	0.89922
62	female	operant	sa_first	1.053
62	female	observational	sa_first	1.0979
63	female	operant	tb_first	0.90734
63	female	observational	tb_first	1.1008
64	female	operant	sa_first	1.0679
64	female	observational	sa_first	1.0167
65	female	operant	tb_first	0.95338
65	female	observational	tb_first	0.88964
66	female	operant	sa_first	1.1317
66	female	observational	sa_first	1.1619
67	female	operant	tb_first	0.87564
67	female	observational	tb_first	1.1245
68	female	operant	sa_first	0.90359
68	female	observational	sa_first	0.85061
69	female	operant	tb_first	0.96468
69	female	observational	tb_first	1.1228
70	male	operant	sa_first	1.3123
70	male	observational	sa_first	1.4161
71	male	operant	tb_first	1.236
71	male	observational	tb_first	1.1077
72	female	operant	sa_first	1.3446
72	female	observational	sa_first	1.2879
73	male	operant	tb_first	0.97385
73	male	observational	tb_first	1.0876
74	female	operant	sa_first	0.6902
74	female	observational	sa_first	0.7119
75	male	operant	tb_first	0.82035
75	male	observational	tb_first	0.93838
76	male	operant	sa_first	0.84723
76	male	observational	sa_first	1.0199
77	female	operant	tb_first	0.99675
77	female	observational	tb_first	0.97119
78	male	operant	sa_first	1.2105
78	male	observational	sa_first	1.0477
